# Supplementary material for: Activation of a Ductal-to-Endocrine Transdifferentiation Transcriptional Program in the Pancreatic Cancer Cell Line PANC-1 Is Controlled by RAC1 and RAC1b through Antagonistic Regulation of Stemness Factors
Source: Cancers (Basel). 2021 Nov 4;13(21):5541. doi: 10.3390/cancers13215541 (PMC8583136; doi:10.3390/cancers13215541)
Supplement: Supplementary file 1 [file cancers-13-05541-s001.zip]

Archive with 1 entries (1 files):
- cancers-1409945-SI.pdf
